# Supplementary material for: CYTOR drives prostate cancer progression via facilitating AR‐V7 generation and its oncogenic signalling
Source: Clin Transl Med. 2023 May 2;13(5):e1230. doi: 10.1002/ctm2.1230 (PMC10154880; doi:10.1002/ctm2.1230)
Supplement: Supplementary file 4 — Supporting Information [file CTM2-13-e1230-s005.xlsx]

## Sheet: Sheet1
	Genes	Primer-FOR	Primer-REV
	CYTOR	ACAGGAAGCTCTATGACACACTTG	CTGCATTCCGGCTGTGAT
	AR-V7	CCATCTTGTCGTCTTCGGAAATGTTA	TTTGAATGAGGCAAGTCAGCCTTTCT
	AR-FL	CAGCCTATTGCGAGAGAGCTG	GAAAGGATCTTGGGCACTTGC
	pre-AR-V7	CCCCAACTTTACATGCTGCT	GTTTCTCCAGACTATCCACT
	hnRNPA2B1	ATTGATGGGAGAGTAGTTGAGCC	AATTCCGCCAACAAACAGCTT
	hnRNPUL1	TGGCCCGAGATCGGAGTAG	GTAGACGGAAGGTGCTTCACG
	SRSF4	GCAAAAATGAAGGGGTGATT	TCTGGAACCTGGCTTGTCTT
	SRSF3	ACGGGCTTTTGGCTACTATG	CGACAGTTCCACTCTTACACG
	SRSF7	ATGCTATGAGTGTGGCGAAA	GCTGCGTGAGCGAGAGTAT
	SRSF10	TCTACACTCGCCGTCCAAG	CCGTCCACAAATCCACTTTC
	KLK2	TCAGAGCCTGCCAAGATCAC	CACAAGTGTCTTTACCACCTGT
	KLK3	CACCTGCTCGGGTGATTCTG	CCACTTCCGGTAATGCACCA
	IGF1	GCTCTTCAGTTCGTGTGTGGA	GCCTCCTTAGATCACAGCTCC
	ITPK1	ACCGCTCCAAGTCCTATGAG	GGGAAAGTCAAGCCGTTCTTC
	TMPRSS2	CAAGTGCTCCAACTCTGGGAT	AACACACCGATTCTCGTCCTC
	siRNAs sequences	Sense (5'-3')	Antisense (5'-3')
	SRSF7-siRNA-1	GAAAGGGCUUUCAGUUAUU	AAUAACUGAAAGCCCUUUC
	SRSF7-siRNA-2	GGAUCGAGGUAUUUCCAAU	AUUGGAAAUACCUCGAUCC
	SRSF4-siRNA-1	GGACUGCCUCCAAGUGGAATT	UUCCACUUGGAGGCAGUCCAG
	SRSF4-siRNA-2	AAAGGCCGCAGCAAGAGCAAAGA	AAAATCTTTGCTCTTGCTGCGGC
	Negtive Control	UUCUCCGAACGUGUCACGUTT	ACGUGACACGUUCGGAGAATT
	shRNA sequence	Target Sequence (5'-3')
	shCYTOR	TCTATGTGTCTTAATCCCTTGTCCT
	shSCR	ACGTGACACGTTCGGAGAA
