# Supplementary material for: CYTOR drives prostate cancer progression via facilitating AR‐V7 generation and its oncogenic signalling
Source: Clin Transl Med. 2023 May 2;13(5):e1230. doi: 10.1002/ctm2.1230 (PMC10154880; doi:10.1002/ctm2.1230)
Supplement: Supplementary file 5 — Supporting Information [file CTM2-13-e1230-s001.xlsx]

## Sheet: allgenecoac
	gene	gene_id	biotype	strand	locus	AI_KD_FPKM	AI_NC_FPKM	Fold.change	log2.fold.change.	p_value	FDR	Regulation	GeneID
954	LDLRAD4	ENSG00000168675	protein_coding	+	chr18:13217496-13652754	0.193175	3.12631	-16.1838	-4.01648	5e-05	0.00254198	down	753
945	TTC21A	ENSG00000168026	protein_coding	+	chr3:39093488-39180394	1.92641	7.13121	-3.70181	-1.88823	5e-05	0.00254198	down	199223
938	CYB5R2	ENSG00000166394	protein_coding	-	chr11:7686330-7698453	1.03879	3.2616	-3.13979	-1.65067	0.003	0.0589827	down	51700
935	KCNJ11	ENSG00000187486	protein_coding	-	chr11:17407405-17410878	1.94442	5.8813	-3.0247	-1.59679	0.0004	0.0144947	down	3767
927	UGT8	ENSG00000174607	protein_coding	+	chr4:115519610-115599380	1.46125	4.19431	-2.87038	-1.52124	0.00035	0.0131371	down	7368
910	ACYP1	ENSG00000119640	protein_coding	-	chr14:75519923-75545126	12.5724	32.0663	-2.55054	-1.3508	0.00075	0.0231718	down	97
909	PDE4D	ENSG00000113448	protein_coding	-	chr5:58264864-59843484	2.49288	6.33503	-2.54125	-1.34554	0.0001	0.0046661	down	5144
904	NUDT8	ENSG00000167799	protein_coding	-	chr11:67395408-67397401	3.97204	9.83951	-2.4772	-1.30871	0.0074	0.106806	down	254552
901	CADPS2	ENSG00000081803	protein_coding	-	chr7:121958480-122526813	7.94172	19.0804	-2.40254	-1.26456	5e-05	0.00254198	down	93664
895	SCD	ENSG00000099194	protein_coding	+	chr10:102106880-102124591	146.547	347.388	-2.37048	-1.24518	5e-05	0.00254198	down	6319
891	RAB32	ENSG00000118508	protein_coding	+	chr6:146864828-146876101	4.22127	9.77353	-2.3153	-1.2112	0.0008	0.0244395	down	10981
889	ARG2	ENSG00000081181	protein_coding	+	chr14:68086514-68162531	10.8985	25.1011	-2.30317	-1.20362	0.00425	0.0739543	down	384
875	FKBP11	ENSG00000134285	protein_coding	-	chr12:49297200-49351334	13.7666	30.1915	-2.1931	-1.13297	0.01305	0.151196	down	51303
868	FAM105A	ENSG00000145569	protein_coding	+	chr5:14581883-14615116	37.2957	80.1435	-2.14887	-1.10358	5e-05	0.00254198	down	54491
867	AMT	ENSG00000145020	protein_coding	-	chr3:49454210-49460186	3.62614	7.76121	-2.14035	-1.09785	0.0053	0.087108	down	275
859	BTBD8	ENSG00000189195	protein_coding	+	chr1:92545861-92613393	3.01695	6.34434	-2.1029	-1.07238	0.0232	0.206721	down	284697
843	INPP4B	ENSG00000109452	protein_coding	-	chr4:142944312-143768585	4.57591	9.02349	-1.97195	-0.979625	0.0019	0.0444039	down	8821
835	TNFRSF19	ENSG00000127863	protein_coding	+	chr13:24144508-24250232	8.35459	16.1663	-1.93502	-0.952352	5e-05	0.00254198	down	55504
827	RASSF3	ENSG00000153179	protein_coding	+	chr12:65004292-65091347	275.333	522.974	-1.89943	-0.925563	5e-05	0.00254198	down	283349
826	PPP1R3B	ENSG00000173281	protein_coding	-	chr8:8993764-9009084	7.09265	13.4581	-1.89748	-0.924083	5e-05	0.00254198	down	79660
823	HES6	ENSG00000144485	protein_coding	-	chr2:239140324-239198743	7.3924	13.9635	-1.8889	-0.917546	0.02745	0.226122	down	55502
821	AFF3	ENSG00000144218	protein_coding	-	chr2:100162322-100759201	15.2807	28.8325	-1.88686	-0.915985	0.00175	0.0420525	down	3899
820	C14orf28	ENSG00000179476	protein_coding	+	chr14:45366497-45381066	3.96639	7.48232	-1.88643	-0.915658	0.0012	0.0326347	down	122525
810	HIST1H4B	ENSG00000124529	protein_coding	-	chr6:26027123-26027480	108.398	202.229	-1.86562	-0.899652	5e-05	0.00254198	down	8366
806	DUSP19	ENSG00000162999	protein_coding	+	chr2:183943286-183973247	2.68371	4.98608	-1.8579	-0.893676	0.0124	0.146994	down	142679
803	SLITRK6	ENSG00000184564	protein_coding	-	chr13:86366924-86373623	90.2212	166.135	-1.84142	-0.880818	5e-05	0.00254198	down	84189
800	DHRS2	ENSG00000100867	protein_coding	+	chr14:24099323-24114848	4.08416	7.46616	-1.82808	-0.870328	0.0043	0.074729	down	10202
796	UVRAG	ENSG00000198382	protein_coding	+	chr11:75514475-75854239	12.7875	23.2941	-1.82163	-0.86523	0.0133	0.15331	down	7405
791	IGF1	ENSG00000017427	protein_coding	-	chr12:102513955-102874423	3.89415	7.01347	-1.80103	-0.848821	0.01245	0.146994	down	3479
784	UPP1	ENSG00000183696	protein_coding	+	chr7:48128224-48148330	2.0902	3.74309	-1.79078	-0.840588	0.03265	0.248801	down	7378
783	CMC2	ENSG00000103121	protein_coding	-	chr16:81009697-81069364	183.325	327.447	-1.78616	-0.83686	0.0001	0.0046661	down	56942
780	ALKBH6	ENSG00000239382	protein_coding	-	chr19:36494208-36505141	12.3332	21.9401	-1.77895	-0.831022	0.02155	0.200286	down	84964
778	ANKH	ENSG00000154122	protein_coding	-	chr5:14704909-14871887	19.6245	34.6975	-1.76807	-0.822178	0.00125	0.0334602	down	56172
776	AGR2	ENSG00000106541	protein_coding	-	chr7:16831434-16873057	16.9071	29.7606	-1.76024	-0.815771	0.0022	0.0484249	down	10551
766	LSS	ENSG00000160285	protein_coding	-	chr21:47604992-47648738	5.92494	10.3184	-1.74152	-0.800346	0.0064	0.0980877	down	4047
735	JAG1	ENSG00000101384	protein_coding	-	chr20:10618331-10975572	9.50638	16.1099	-1.69464	-0.760977	5e-05	0.00254198	down	182
734	HERC3	ENSG00000138641	protein_coding	+	chr4:89442135-89629693	37.5048	63.5464	-1.69436	-0.760737	0.00415	0.0726783	down	8916
731	MLLT3	ENSG00000171843	protein_coding	-	chr9:20341662-20622542	4.91814	8.32898	-1.69352	-0.760027	0.00335	0.0631311	down	4300
725	AGFG1	ENSG00000173744	protein_coding	+	chr2:228336847-228425930	9.41157	15.8093	-1.67977	-0.748262	0.00705	0.104182	down	3267
721	MERTK	ENSG00000153208	protein_coding	+	chr2:112656055-112787138	3.91817	6.56019	-1.6743	-0.743558	0.0208	0.196125	down	10461
712	HUS1	ENSG00000136273	protein_coding	-	chr7:47735327-48019178	28.8602	47.7889	-1.65588	-0.727595	0.0011	0.0304006	down	3364
702	ACSL3	ENSG00000123983	protein_coding	+	chr2:223725651-223809357	259.301	426.601	-1.64519	-0.718258	5e-05	0.00254198	down	2181
701	BMPR1B	ENSG00000138696	protein_coding	+	chr4:95679118-96079599	4.41758	7.26555	-1.64469	-0.717816	0.00225	0.04905	down	658
691	HIST1H2BJ	ENSG00000124635	protein_coding	-	chr6:27092761-27100572	40.6016	66.2275	-1.63115	-0.705893	0.01825	0.182032	down	8970
679	ZNF165	ENSG00000197279	protein_coding	+	chr6:28046569-28057341	7.53455	12.1698	-1.61519	-0.691707	0.00025	0.0100479	down	7718
672	CHST12	ENSG00000136213	protein_coding	+	chr7:2443222-2474242	2.09988	3.37818	-1.60875	-0.685941	0.043	0.287899	down	55501
665	PPFIBP2	ENSG00000166387	protein_coding	+	chr11:7534528-7678358	15.8565	25.2818	-1.59442	-0.673032	0.0077	0.109626	down	8495
620	HIST1H2BG	ENSG00000187990	protein_coding	-	chr6:26216427-26216872	46.6695	72.1929	-1.5469	-0.629379	0.00425	0.0739543	down	8339
619	KIF16B	ENSG00000089177	protein_coding	-	chr20:16252748-16554078	2.53729	3.92043	-1.54513	-0.627725	0.0079	0.111426	down	55614
617	SLC2A12	ENSG00000146411	protein_coding	-	chr6:134273307-134373774	3.53936	5.46132	-1.54302	-0.625759	0.03475	0.257041	down	154091
616	NSDHL	ENSG00000147383	protein_coding	+	chrX:151999510-152038273	12.4285	19.1671	-1.54219	-0.624984	0.00305	0.0593661	down	50814
605	PRKAR2B	ENSG00000005249	protein_coding	+	chr7:106685093-106802256	10.5674	16.1663	-1.52983	-0.613369	0.00835	0.116328	down	5577
595	TMPRSS2	ENSG00000184012	protein_coding	-	chr21:42836477-42903043	144.212	220.142	-1.52652	-0.610242	5e-05	0.00254198	down	7113
590	DBI	ENSG00000155368	protein_coding	+	chr2:120124496-120130126	58.2295	88.6955	-1.52321	-0.607111	5e-05	0.00254198	down	1622
584	SEC24D	ENSG00000150961	protein_coding	-	chr4:119643977-119759838	15.1435	23.032	-1.52092	-0.604941	0.01435	0.160033	down	9871
580	SWT1	ENSG00000116668	protein_coding	+	chr1:185126211-185260897	6.55477	9.93221	-1.51526	-0.59957	0.00505	0.0841152	down	54823
577	FERMT2	ENSG00000073712	protein_coding	-	chr14:53323985-53419153	12.8594	19.4587	-1.51319	-0.597596	0.0006	0.0194181	down	10979
576	HSP90B1	ENSG00000166598	protein_coding	+	chr12:104235228-104359486	308.605	466.699	-1.51229	-0.596732	5e-05	0.00254198	down	7184
574	AASS	ENSG00000008311	protein_coding	-	chr7:121715700-121784334	5.03573	7.60553	-1.51031	-0.594847	0.00285	0.0572732	down	10157
572	ALDH6A1	ENSG00000119711	protein_coding	-	chr14:74318546-74551196	29.9928	45.2596	-1.50902	-0.593608	0.003	0.0589827	down	4329
566	ELF2	ENSG00000109381	protein_coding	-	chr4:139936942-140098372	16.4508	24.6394	-1.49776	-0.582804	0.0013	0.0342602	down	1998
565	FASN	ENSG00000169710	protein_coding	-	chr17:80036213-80056208	111.507	166.999	-1.49765	-0.582704	0.0039	0.0703808	down	2194
564	PIGH	ENSG00000100564	protein_coding	-	chr14:67913800-68067004	13.5259	20.2271	-1.49543	-0.580563	0.0214	0.199709	down	5283
538	LPIN1	ENSG00000134324	protein_coding	+	chr2:11817720-11967535	32.1715	47.375	-1.47258	-0.558343	0.00545	0.0887171	down	23175
521	ODF2L	ENSG00000122417	protein_coding	-	chr1:86814343-86862023	27.5439	40.139	-1.45727	-0.543269	0.02315	0.206721	down	57489
480	ACSS2	ENSG00000131069	protein_coding	+	chr20:33432522-33515769	35.0399	50.0093	-1.42721	-0.513198	0.00615	0.0958739	down	55902
470	KLK3	ENSG00000142515	protein_coding	+	chr19:51358170-51364020	1193.91	1697.43	-1.42174	-0.507655	5e-05	0.00254198	down	354
461	LRP12	ENSG00000147650	protein_coding	-	chr8:105501458-105601252	18.6481	26.3438	-1.41268	-0.498437	0.0167	0.173428	down	29967
457	PRSS8	ENSG00000052344	protein_coding	-	chr16:31142753-31147083	11.235	15.8642	-1.41204	-0.497781	0.00625	0.096549	down	5652
448	ACBD7	ENSG00000176244	protein_coding	-	chr10:15057070-15130775	12.9982	18.3028	-1.4081	-0.493753	0.0119	0.143739	down	414149
445	HIST1H1B	ENSG00000184357	protein_coding	-	chr6:27834569-27835359	78.7837	110.685	-1.40492	-0.490493	5e-05	0.00254198	down	3009
419	MARS2	ENSG00000247626	protein_coding	+	chr2:198557829-198651486	8.92114	12.4158	-1.39173	-0.476875	0.0021	0.0472934	down	92935
416	HIST1H2BD	ENSG00000158373	protein_coding	+	chr6:26158348-26171577	191.778	266.583	-1.39006	-0.475146	5e-05	0.00254198	down	3017
413	MBOAT2	ENSG00000143797	protein_coding	-	chr2:8992819-9143942	144.565	200.711	-1.38837	-0.473397	0.0062	0.0964326	down	129642
408	ZBTB1	ENSG00000126804	protein_coding	+	chr14:64854748-65009955	23.4599	32.4646	-1.38383	-0.46867	0.0495	0.310685	down	22890
405	ATP8B2	ENSG00000143515	protein_coding	+	chr1:154298028-154323783	17.1348	23.6784	-1.38189	-0.466644	0.0482	0.306658	down	57198
401	HIST1H4H	ENSG00000158406	protein_coding	-	chr6:26281282-26285762	131.328	181.163	-1.37948	-0.464122	0.00525	0.0864949	down	8365
381	HIST1H2AE	ENSG00000168274	protein_coding	+	chr6:26217164-26217711	58.3316	79.615	-1.36487	-0.448763	0.00775	0.110108	down	3012
369	TBC1D8B	ENSG00000133138	protein_coding	+	chrX:106045909-106243474	7.95861	10.8129	-1.35865	-0.442171	0.03975	0.276042	down	54885
368	SLC45A3	ENSG00000158715	protein_coding	-	chr1:205538012-205649630	42.0939	57.1819	-1.35844	-0.441948	0.0228	0.205949	down	85414
362	FADS2	ENSG00000134824	protein_coding	+	chr11:61447904-61634826	185.463	251.401	-1.35553	-0.438856	0.01125	0.139728	down	9415
351	GLYATL1	ENSG00000166840	protein_coding	+	chr11:58672870-58826132	81.2767	109.544	-1.34778	-0.430589	0.00215	0.0480225	down	92292
343	ADAM9	ENSG00000168615	protein_coding	+	chr8:38854387-38962663	144.68	194.126	-1.34176	-0.424124	5e-05	0.00254198	down	8754
338	SAR1B	ENSG00000152700	protein_coding	-	chr5:133936833-134063513	59.1972	79.2653	-1.339	-0.421161	0.0483	0.306658	down	51128
329	IDI1	ENSG00000067064	protein_coding	-	chr10:1034337-1095110	43.1595	57.5789	-1.3341	-0.415863	0.02065	0.195386	down	3422
325	AZGP1	ENSG00000160862	protein_coding	-	chr7:99564342-99573780	52.1418	69.4921	-1.33275	-0.414407	0.03415	0.25412	down	563
315	NLGN4X	ENSG00000146938	protein_coding	-	chrX:5758677-6146904	17.457	23.19	-1.3284	-0.409692	0.045	0.294913	down	57502
314	ERLEC1	ENSG00000068912	protein_coding	+	chr2:53759809-54087297	25.7999	34.2674	-1.3282	-0.409474	0.00695	0.103265	down	27248
303	VWA8	ENSG00000102763	protein_coding	-	chr13:42140972-42535256	18.9045	24.993	-1.32207	-0.402796	0.02935	0.235786	down	23078
299	FDFT1	ENSG00000079459	protein_coding	+	chr8:11653081-11696818	191.513	252.831	-1.32017	-0.400729	0.0001	0.0046661	down	2222
290	ABCC4	ENSG00000125257	protein_coding	-	chr13:95672082-95953687	91.8888	120.743	-1.31401	-0.393978	0.00395	0.0710948	down	10257
264	HIST1H2BC	ENSG00000180596	protein_coding	-	chr6:26115100-26124154	177.229	230.869	-1.30266	-0.38146	0.0013	0.0342602	down	8347
242	LARP1B	ENSG00000138709	protein_coding	+	chr4:128982422-129144086	17.4771	22.5787	-1.2919	-0.369492	0.00915	0.124296	down	55132
210	PHTF2	ENSG00000006576	protein_coding	+	chr7:77428121-77586818	26.1209	33.5326	-1.28375	-0.36036	0.019	0.185308	down	57157
206	GYG1	ENSG00000163754	protein_coding	+	chr3:148709127-148745419	30.0092	38.4919	-1.28267	-0.359153	0.01085	0.137008	down	2992
197	SMS	ENSG00000102172	protein_coding	+	chrX:21958690-22025798	42.7735	54.6626	-1.27796	-0.353838	0.00185	0.0436094	down	6611
187	CLGN	ENSG00000153132	protein_coding	-	chr4:141309608-141349122	32.4774	41.2356	-1.26967	-0.344454	0.047	0.302635	down	1047
181	NDUFV2	ENSG00000178127	protein_coding	+	chr18:9102627-9285983	232.868	295.457	-1.26878	-0.343439	0.0095	0.1269	down	4729
178	TSPAN13	ENSG00000106537	protein_coding	+	chr7:16793159-16824161	175.961	223.059	-1.26766	-0.342172	0.0001	0.0046661	down	27075
158	CBWD1	ENSG00000172785	protein_coding	-	chr9:121040-188979	104.913	132.024	-1.25841	-0.331605	0.00475	0.0802962	down	55871
148	SRD5A1	ENSG00000145545	protein_coding	+	chr5:6633455-6669675	27.5427	34.5535	-1.25454	-0.327163	0.0058	0.0922112	down	6715
146	CHPT1	ENSG00000111666	protein_coding	+	chr12:102089779-102137918	481.114	602.866	-1.25306	-0.325458	0.00045	0.0156809	down	56994
140	CYP51A1	ENSG00000001630	protein_coding	-	chr7:91741464-91810039	63.5634	79.4781	-1.25038	-0.322361	0.001	0.0286239	down	1595
129	HIST1H2BF	ENSG00000197846	protein_coding	+	chr6:26199747-26200942	31.2291	38.8481	-1.24397	-0.314953	0.0285	0.23169	down	8343
127	DHCR24	ENSG00000116133	protein_coding	-	chr1:55315305-55354523	126.218	156.843	-1.24264	-0.313408	0.0002	0.0083589	down	1718
124	DUSP4	ENSG00000120875	protein_coding	-	chr8:29190580-29208185	74.2048	92.1534	-1.24188	-0.312525	0.00085	0.0255094	down	1846
123	MCCC2	ENSG00000131844	protein_coding	+	chr5:70883114-70954531	27.5356	34.1908	-1.2417	-0.312312	0.01695	0.174825	down	64087
120	PNMA1	ENSG00000176903	protein_coding	-	chr14:74178493-74181128	16.7698	20.7843	-1.23938	-0.309622	0.01795	0.180894	down	9240
102	HSPB1	ENSG00000106211	protein_coding	+	chr7:75931860-75933612	254.083	311.868	-1.22743	-0.295635	0.0229	0.205949	down	3315
95	CLDN12	ENSG00000157224	protein_coding	+	chr7:89964536-90839905	294.935	360.422	-1.22204	-0.289291	0.0418	0.283628	down	9069
88	WDFY1	ENSG00000085449	protein_coding	-	chr2:224720432-224810104	28.5112	34.7595	-1.21915	-0.285877	0.0297	0.2372	down	57590
85	HIST1H4E	ENSG00000198518	protein_coding	+	chr6:26204857-26206266	47.5385	57.9344	-1.21868	-0.285323	0.0158	0.16766	down	8367
80	HIST1H1E	ENSG00000168298	protein_coding	+	chr6:26156558-26157343	69.5628	84.5882	-1.216	-0.282139	0.0327	0.248904	down	3008
50	HIST1H1C	ENSG00000187837	protein_coding	-	chr6:26055967-26056699	154.249	184.911	-1.19879	-0.261574	0.01865	0.184135	down	3006
44	SLC25A33	ENSG00000171612	protein_coding	+	chr1:9599540-9645237	31.2094	37.311	-1.19551	-0.257621	0.012	0.144053	down	84275
43	AHNAK	ENSG00000124942	protein_coding	-	chr11:62201015-62323707	67.2599	80.2407	-1.19299	-0.254587	0.0087	0.119977	down	79026
41	EDEM3	ENSG00000116406	protein_coding	-	chr1:184659364-184724047	22.5312	26.8232	-1.19049	-0.251554	0.0282	0.229662	down	80267
39	GOT2	ENSG00000125166	protein_coding	-	chr16:58741034-59233253	63.5353	75.6359	-1.19045	-0.251512	0.01445	0.160457	down	2806
31	KLK2	ENSG00000167751	protein_coding	+	chr19:51364823-51383823	303.95	360.126	-1.18482	-0.244667	0.0186	0.184135	down	3817
22	ACTB	ENSG00000075624	protein_coding	-	chr7:5566781-5603415	504.048	591.148	-1.1728	-0.229958	0.03095	0.242214	down	60
6	PPIB	ENSG00000166794	protein_coding	-	chr15:64443913-64455404	160.485	183.996	-1.1465	-0.197237	0.0481	0.306563	down	5479
1	ORM1	ENSG00000229314	protein_coding	+	chr9:117085335-117088755	0	4.74479	NA	NA	5e-05	0.00254198	down	5004
23	AKR1C2	ENSG00000151632	protein_coding	-	chr10:5029966-5060223	3.71696	0.402453	9.23576	3.20723	0.00025	0.0100479	up	1646
48	ACKR3	ENSG00000144476	protein_coding	+	chr2:237476429-237491001	5.18555	1.17674	4.40673	2.13971	0.00985	0.129575	up	57007
52	TRPM8	ENSG00000144481	protein_coding	+	chr2:234826042-234928166	37.5463	8.76362	4.28433	2.09907	5e-05	0.00254198	up	79054
57	CYP1A1	ENSG00000140465	protein_coding	-	chr15:75011882-75017951	31.0154	7.83249	3.95983	1.98544	5e-05	0.00254198	up	1543
65	SYT4	ENSG00000132872	protein_coding	-	chr18:40847842-40857615	6.00266	1.58364	3.79043	1.92236	0.00115	0.0314634	up	6860
70	APOL3	ENSG00000128284	protein_coding	-	chr22:36536371-36562225	11.1033	3.00905	3.68997	1.88361	5e-05	0.00254198	up	80833
82	SYNJ2	ENSG00000078269	protein_coding	+	chr6:158402887-158520208	2.88271	0.857879	3.36028	1.74858	0.02955	0.236695	up	8871
100	SERPINE2	ENSG00000135919	protein_coding	-	chr2:224839828-224904036	126.373	41.6511	3.03408	1.60126	5e-05	0.00254198	up	5270
109	SPON2	ENSG00000159674	protein_coding	-	chr4:1160719-1202750	30.2092	10.4433	2.89267	1.5324	5e-05	0.00254198	up	10417
110	RELN	ENSG00000189056	protein_coding	-	chr7:102937868-103629963	7.79365	2.71274	2.87298	1.52255	5e-05	0.00254198	up	5649
118	SLC16A3	ENSG00000141526	protein_coding	+	chr17:80186272-80231618	3.73944	1.39343	2.68362	1.42418	0.01025	0.132519	up	9123
124	EPHA10	ENSG00000183317	protein_coding	-	chr1:38179551-38230805	2.58462	0.985247	2.62333	1.3914	0.0061	0.0952033	up	284656
128	CENPJ	ENSG00000151849	protein_coding	-	chr13:25456411-25497027	11.6379	4.50564	2.58297	1.36903	0.00575	0.091845	up	55835
135	PLK2	ENSG00000145632	protein_coding	-	chr5:57749808-57756087	8.18696	3.28803	2.48994	1.31611	0.0096	0.127984	up	10769
152	SIDT1	ENSG00000072858	protein_coding	+	chr3:113251142-113348425	6.99415	2.99083	2.33853	1.2256	0.02265	0.205917	up	54847
159	UNC5B	ENSG00000107731	protein_coding	+	chr10:72972326-73062621	3.7983	1.66719	2.27827	1.18794	5e-05	0.00254198	up	219699
168	PLCG2	ENSG00000197943	protein_coding	+	chr16:81771852-81991899	7.86969	3.53894	2.22374	1.15299	0.01365	0.154984	up	5336
171	CHAC1	ENSG00000128965	protein_coding	+	chr15:41245159-41248710	6.86615	3.11677	2.20297	1.13945	0.00155	0.03875	up	79094
184	SLC7A11	ENSG00000151012	protein_coding	-	chr4:138948575-139163503	78.0728	36.454	2.14168	1.09874	5e-05	0.00254198	up	23657
188	ANTXR1	ENSG00000169604	protein_coding	+	chr2:69240309-69476459	5.63062	2.6635	2.11399	1.07997	0.0022	0.0484249	up	84168
190	BMF	ENSG00000104081	protein_coding	-	chr15:40380090-40401093	4.98031	2.3592	2.11101	1.07793	0.0011	0.0304006	up	90427
197	CLEC7A	ENSG00000172243	protein_coding	-	chr12:10269375-10282857	10.8696	5.17939	2.09863	1.06945	0.01205	0.144399	up	64581
213	KCNQ2	ENSG00000075043	protein_coding	-	chr20:62037541-62103993	3.53142	1.71708	2.05664	1.04029	0.0103	0.132519	up	3785
215	TRIM16L	ENSG00000108448	protein_coding	+	chr17:18601310-18639431	30.4924	14.8874	2.04819	1.03435	5e-05	0.00254198	up	147166
253	CMPK2	ENSG00000134326	protein_coding	-	chr2:6980683-7038370	9.46657	4.90101	1.93156	0.949763	0.00025	0.0100479	up	129607
257	EBF3	ENSG00000108001	protein_coding	-	chr10:131633546-131762105	5.02821	2.61004	1.92649	0.945973	0.00035	0.0131371	up	253738
261	GJC1	ENSG00000182963	protein_coding	-	chr17:42875815-42908184	7.89539	4.1132	1.91952	0.940748	0.00305	0.0593661	up	10052
263	RFX2	ENSG00000087903	protein_coding	-	chr19:5978413-6199583	12.5858	6.59256	1.90909	0.932882	0.00945	0.126729	up	5990
276	ABTB2	ENSG00000166016	protein_coding	-	chr11:34172534-34379555	2.55461	1.35247	1.88885	0.917511	0.0089	0.121749	up	25841
278	CDC42EP1	ENSG00000128283	protein_coding	+	chr22:37956453-37965412	6.20122	3.29667	1.88105	0.911542	0.0016	0.0395644	up	11135
279	KLHL1	ENSG00000150361	protein_coding	-	chr13:70274725-70713561	6.30537	3.35506	1.87936	0.910244	5e-05	0.00254198	up	57626
282	FANCA	ENSG00000187741	protein_coding	-	chr16:89773541-89883065	16.933	9.02515	1.8762	0.907811	0.0017	0.0414356	up	2175
293	OAS3	ENSG00000111331	protein_coding	+	chr12:113344581-113455556	10.5814	5.69324	1.85858	0.894202	0.00135	0.0352371	up	4940
295	CABLES1	ENSG00000134508	protein_coding	+	chr18:20714527-21017925	6.38593	3.44454	1.85393	0.890584	0.03435	0.255051	up	91768
300	TXNRD1	ENSG00000198431	protein_coding	+	chr12:104609556-104744061	459.203	248.825	1.84548	0.883999	5e-05	0.00254198	up	7296
311	KCNK5	ENSG00000164626	protein_coding	-	chr6:39156748-39197226	2.38678	1.3083	1.82434	0.867374	0.0058	0.0922112	up	8645
312	SYTL2	ENSG00000137501	protein_coding	-	chr11:85405266-85522184	21.841	11.9747	1.82392	0.867046	0.00015	0.00663555	up	54843
315	IKZF3	ENSG00000161405	protein_coding	-	chr17:37921197-38020441	3.1319	1.72454	1.81608	0.860829	0.00845	0.117122	up	22806
333	CAMK2N1	ENSG00000162545	protein_coding	-	chr1:20808883-20812713	12.2896	6.90817	1.779	0.831066	0.00015	0.00663555	up	55450
336	STC2	ENSG00000113739	protein_coding	-	chr5:172741715-172756506	28.601	16.1226	1.77397	0.82698	0.00045	0.0156809	up	8614
339	SPRY1	ENSG00000164056	protein_coding	+	chr4:124317949-124324910	16.449	9.31707	1.76547	0.820051	0.0036	0.0661051	up	10252
342	XXYLT1	ENSG00000173950	protein_coding	-	chr3:194789007-194991896	5.36507	3.04357	1.76276	0.817832	0.01165	0.141851	up	152002
343	LRP3	ENSG00000130881	protein_coding	+	chr19:33668508-33698694	4.48266	2.54464	1.76161	0.816892	0.02445	0.211781	up	4037
346	SMAD1	ENSG00000170365	protein_coding	+	chr4:146402345-146479231	16.3106	9.31494	1.75101	0.808189	0.00735	0.106423	up	4086
352	JAKMIP3	ENSG00000188385	protein_coding	+	chr10:133918174-133999466	5.46441	3.14817	1.73574	0.795551	0.0011	0.0304006	up	282973
354	BTG2	ENSG00000159388	protein_coding	+	chr1:203274618-203278730	57.8451	33.3541	1.73427	0.794328	5e-05	0.00254198	up	7832
359	FAT1	ENSG00000083857	protein_coding	-	chr4:187508936-187647876	18.6623	10.8145	1.72568	0.787163	0.0005	0.0166973	up	2195
366	ATXN1	ENSG00000124788	protein_coding	-	chr6:16299342-16762883	13.7856	8.03515	1.71566	0.778767	0.00185	0.0436094	up	6310
373	PSMG4	ENSG00000180822	protein_coding	+	chr6:3224494-3461032	10.9246	6.38477	1.71105	0.774879	0.0217	0.201184	up	389362
375	PLA2G2A	ENSG00000188257	protein_coding	-	chr1:20301924-20306932	7.87771	4.61523	1.70689	0.771373	0.03045	0.240511	up	5320
389	VWA1	ENSG00000179403	protein_coding	+	chr1:1370240-1378262	5.56457	3.30736	1.68248	0.750591	0.0379	0.269232	up	64856
392	AGAP1	ENSG00000157985	protein_coding	+	chr2:236402732-237040444	9.36648	5.59344	1.67455	0.743771	0.01535	0.165331	up	116987
397	IGSF9	ENSG00000085552	protein_coding	-	chr1:159896828-159915386	2.70481	1.62169	1.6679	0.73803	0.0066	0.0999167	up	57549
402	TP53INP1	ENSG00000164938	protein_coding	-	chr8:95825538-96128683	42.8366	25.7587	1.66299	0.733781	5e-05	0.00254198	up	94241
403	SESN1	ENSG00000080546	protein_coding	-	chr6:109307639-109416022	22.8742	13.7712	1.66102	0.732071	0.00155	0.03875	up	27244
411	POLQ	ENSG00000051341	protein_coding	-	chr3:121150277-121264853	16.5952	10.0822	1.64599	0.718954	5e-05	0.00254198	up	10721
431	ADAMTS1	ENSG00000154734	protein_coding	-	chr21:28208065-28217728	98.7613	60.9294	1.62091	0.696808	0.001	0.0286239	up	9510
455	E2F7	ENSG00000165891	protein_coding	-	chr12:77415026-77459360	9.03405	5.66389	1.59503	0.67358	0.00625	0.096549	up	144455
459	JDP2	ENSG00000140044	protein_coding	+	chr14:75890385-75940814	17.3093	10.891	1.58932	0.668407	0.01085	0.137008	up	122953
461	GCNT2	ENSG00000111846	protein_coding	+	chr6:10492455-10629601	5.73529	3.61153	1.58805	0.667256	0.02165	0.201078	up	2651
466	CHST15	ENSG00000182022	protein_coding	-	chr10:125767183-125853206	11.1729	7.06955	1.58042	0.660306	0.03745	0.268133	up	51363
470	TTC9	ENSG00000133985	protein_coding	+	chr14:71108503-71142077	2.77437	1.7601	1.57626	0.656502	0.00465	0.0789978	up	23508
475	DUSP2	ENSG00000158050	protein_coding	-	chr2:96808904-96811179	16.3328	10.4002	1.57042	0.651152	0.0011	0.0304006	up	1844
492	GRB10	ENSG00000106070	protein_coding	-	chr7:50657759-50861159	50.7266	32.6485	1.55372	0.635726	0.00345	0.0641286	up	2887
495	FN1	ENSG00000115414	protein_coding	-	chr2:216225162-216300895	259.407	167.151	1.55193	0.634064	0.0026	0.0543328	up	2335
511	IFIT5	ENSG00000152778	protein_coding	+	chr10:91174342-91180758	7.36215	4.77616	1.54144	0.624277	0.01685	0.174057	up	24138
531	CAPN5	ENSG00000149260	protein_coding	+	chr11:76777978-76837201	6.35438	4.17236	1.52297	0.606887	0.0263	0.221333	up	726
533	PANK1	ENSG00000152782	protein_coding	-	chr10:91342744-91410579	18.7167	12.3464	1.51596	0.600233	0.02185	0.201289	up	53354
557	TKT	ENSG00000163931	protein_coding	-	chr3:53258722-53290068	214.459	143.311	1.49646	0.581552	5e-05	0.00254198	up	7086
569	PSPH	ENSG00000146733	protein_coding	-	chr7:56078743-56119297	56.762	38.1541	1.4877	0.573086	0.0023	0.0498211	up	5723
599	SLC35G1	ENSG00000176273	protein_coding	+	chr10:95653729-95715819	17.1809	11.7674	1.46003	0.546002	0.00025	0.0100479	up	159371
607	ZBTB43	ENSG00000169155	protein_coding	+	chr9:129565473-129600489	14.4587	9.93027	1.45602	0.54203	0.0021	0.0472934	up	23099
621	SELENBP1	ENSG00000143416	protein_coding	-	chr1:151336777-151345209	46.3496	32.0626	1.4456	0.531666	0.00125	0.0334602	up	8991
639	LPCAT4	ENSG00000176454	protein_coding	-	chr15:34651105-34659479	22.0001	15.3747	1.43092	0.516948	0.03855	0.272288	up	254531
645	DSC2	ENSG00000134755	protein_coding	-	chr18:28645939-28742819	20.8483	14.6244	1.42558	0.511553	5e-05	0.00254198	up	1824
660	FRMD3	ENSG00000172159	protein_coding	-	chr9:85857904-86153461	5.22717	3.6857	1.41823	0.504091	0.0232	0.206721	up	257019
687	ABHD17C	ENSG00000136379	protein_coding	+	chr15:80972024-81047962	14.1222	10.1138	1.39633	0.481643	0.04955	0.310685	up	58489
700	TTC39B	ENSG00000155158	protein_coding	-	chr9:15163619-15307358	14.1923	10.245	1.38529	0.470191	0.01895	0.185085	up	158219
715	SLC39A8	ENSG00000138821	protein_coding	-	chr4:103172197-103371167	36.5462	26.598	1.37402	0.4584	0.0059	0.0935827	up	64116
733	UHRF1BP1	ENSG00000065060	protein_coding	+	chr6:34759793-34855866	11.284	8.30235	1.35914	0.442692	0.0315	0.244551	up	54887
739	EFNB2	ENSG00000125266	protein_coding	-	chr13:107142078-107187462	8.56961	6.32338	1.35523	0.438534	0.00315	0.0606197	up	1948
749	SBK1	ENSG00000188322	protein_coding	+	chr16:28303839-28335170	3.2668	2.42316	1.34816	0.430989	0.04395	0.291161	up	388228
768	FBXL17	ENSG00000145743	protein_coding	-	chr5:107194735-107717799	79.3802	59.5601	1.33277	0.414432	0.033	0.250209	up	64839
778	ZNF680	ENSG00000173041	protein_coding	-	chr7:63980261-64023484	52.7014	39.7361	1.32629	0.407393	0.03265	0.248801	up	340252
823	PTMA	ENSG00000187514	protein_coding	+	chr2:232570398-232578251	388.399	301.775	1.28705	0.364067	5e-05	0.00254198	up	5757
839	SAPCD2	ENSG00000186193	protein_coding	-	chr9:139952114-139965040	7.57397	5.93653	1.27582	0.35143	0.03015	0.239787	up	89958
843	SLC16A14	ENSG00000163053	protein_coding	-	chr2:230899697-230933715	9.53441	7.48303	1.27414	0.349522	0.0272	0.225015	up	151473
859	LRRC8D	ENSG00000171492	protein_coding	+	chr1:89990394-90402170	45.7896	36.359	1.25938	0.332709	0.0337	0.2528	up	55144
864	PSAT1	ENSG00000135069	protein_coding	+	chr9:80912058-80945009	197.903	157.467	1.25679	0.329742	0.0005	0.0166973	up	29968
878	HLA-C	ENSG00000204525	protein_coding	-	chr6:31236525-31239907	32.5378	26.26	1.23906	0.30925	0.0276	0.226809	up	3107
882	DDB2	ENSG00000134574	protein_coding	+	chr11:47236492-47260769	30.0538	24.2848	1.23756	0.307494	0.0385	0.272076	up	1643
892	ZNF84	ENSG00000198040	protein_coding	+	chr12:133613877-133639885	45.1778	36.7688	1.2287	0.297134	0.02805	0.229122	up	7637
899	CA12	ENSG00000074410	protein_coding	-	chr15:63613576-63674360	31.4773	25.8227	1.21898	0.285675	0.0163	0.1711	up	771
903	TUB	ENSG00000166402	protein_coding	+	chr11:8040790-8190602	13.3505	10.9793	1.21597	0.282113	0.03145	0.244442	up	7275
917	RCC2	ENSG00000179051	protein_coding	-	chr1:17733255-17766220	47.101	39.3199	1.19789	0.260497	0.0071	0.104694	up	55920
934	GLO1	ENSG00000124767	protein_coding	-	chr6:38643700-38670917	336.511	292.301	1.15125	0.203199	0.0197	0.188624	up	2739
